# Supplementary material for: Contextual reprogramming of CAR-T cells for treatment of HER2+ cancers
Source: J Transl Med. 2021 Nov 7;19:459. doi: 10.1186/s12967-021-03132-6 (PMC8573881; doi:10.1186/s12967-021-03132-6)
Supplement: Supplementary file 6 — Additional file 6: Table S1. P values related to Fig. 2. Table S2. P values related to Fig. 3. Table S3. P values related to Fig. 4. Table S4. P values related to Fig. 5. Table S5. P values related to Fig. 6. Table S6. P values related to Fig. 7. [file 12967_2021_3132_MOESM6_ESM.xlsx]

## Sheet: Table s1
Supplemental Table s1, P values related to Figure 2
Figure 2B, E:T=1:5	PD1	IL-2	Proliferation	Cytotoxicity	IFN-g	TNF-a
RB-340-1 vs Conv-HER2	0.0083	<0.0001	0.0075	n.s	n.s	0.0002
RB-340-1 vs cRB-340-1	0.0172	<0.0001	0.0136	n.s	0.0004	0.0009
Conv-HER2 vs cRB-340-1	n.s	n.s	n.s	n.s	0.0005	0.0008
Figure 2B, E:T=1:20	PD1	IL-2	Proliferation	Cytotoxicity	IFN-g	TNF-a
RB-340-1 vs Conv-HER2	n.s	0.0002	0.0001	n.s	n.s	0.0412
RB-340-1 vs cRB-340-1	0.0264	0.0042	0.0069	n.s	0.001	n.s
Conv-HER2 vs cRB-340-1	n.s	0.001	0.0042	n.s	0.007	0.0295
Figure 2C, E:T=1:5	PD1				IL2				Expansion
	Day 1	Day 2	Day 3	Day 6	Day 1	Day 2	Day 3	Day 6	Day 1	Day 2	Day 3	Day 6
RB-340-1 vs Conv-HER2	0.084321	0.004845	0.008276	0.0013	0.8392	1e-06	3.2e-05	(-)	0.021118	0.012014	0.001496	0.007453
RB-340-1 vs cRB-340-1	0.156565	0.053529	0.017196	3.7e-05	0.02574	4e-06	1.3e-05	(-)	0.099939	0.044309	0.485711	0.013608
Conv-HER2 vs cRB-340-1	0.651495	0.674555	0.182515	0.001427	0.005566	0.002961	0.0525	(-)	0.045111	0.005437	0.005938	0.134247
Figure 2C, E:T=1:5	Cytotoxicity				IFN-g				TNF-a
	Day 1	Day 2	Day 3	Day 6	Day 1	Day 2	Day 3	Day 6	Day 1	Day 2	Day 3	Day 6
RB-340-1 vs Conv-HER2	0.067366	0.559808	0.48	0.046015	0.00027	0.064189	0.068726	0.538518	0.611701	0.002105	0.00024	0.000243
RB-340-1 vs cRB-340-1	0.271233	0.54219	0.14913	0.537023	0.849664	0.008006	0.000377	0.000709	0.037693	0.01411	0.000868	0.000846
Conv-HER2 vs cRB-340-1	0.258863	0.868055	0.339781	0.043642	0.000516	3.4e-05	0.000538	0.000353	0.016547	0.502617	0.000812	0.020348

## Sheet: Table s2
Supplemental Table s2, P values related to Figure 3
Figure 3D	PD-1 in CAR+ T cells			TIM-3 in CAR+ T cells			LAG-3 in CAR+ T cells			CD39 in CAR+ T cells
	Day 8	Day 12	Day 16	Day 8	Day 12	Day 16	Day 8	Day 12	Day 16	Day 8	Day 12	Day 16
RB-340-1 vs cRB-340-1	7.7e-05	0.03418	0.038095	0.135937	0.035627	0.007729	0.026572	0.027403	0.009212	0.092327	0.035556	0.01367
Figure 3E	Live CAR+ T cells				IFN-g				IL-2				TNF-a
	Day 4	Day 8	Day 12	Day 16	Day 4	Day 8	Day 12	Day 16	Day 4	Day 8	Day 12	Day 16	Day 4	Day 8	Day 12	Day 16
RB-340-1 vs cRB-340-1	0.881886	0.000778	0.026963	0.07016	0.013092	0.047616	0.242703	0.065791	0.029647	0.029647	(-)	(-)	0.021866	(-)	(-)	(-)

## Sheet: Table s3
Supplemental Table s3, P values related to Figure 4
Figure 4A, Day 30	0.3 M
RB-340-1 vs Conv-HER2	0.0008
RB-340-1 vs cRB-340-1	0.0121
cRB-340-1 vs Conv-HER2	n.s
Figure 4B, Survival	0.3 M
RB-340-1 vs Conv-HER2	<0.0001
RB-340-1 vs cRB-340-1	<0.0001
cRB-340-1 vs Conv-HER2	n.s
Figure 4D, Day 32	0.25 M	0.1 M
RB-340-1 vs Conv-HER2	0.0012	0.0129
RB-340-1 vs cRB-340-1	0.0093	0.0138
cRB-340-1 vs Conv-HER2	n.s	n.s
RB-340-1 vs cRB-340-1+atezo	n.s	n.s
cRB-340-1 vs cRB-340-1+atezo	n.s	n.s
Figure 4E and F, Survival	4E, 0.25 M dose	4F, 0.1 M dose
RB-340-1 vs Conv-HER2	0.0021	0.0529
RB-340-1 vs cRB-340-1	0.0022	0.0306
cRB-340-1 vs Conv-HER2	n.s	n.s
RB-340-1 vs cRB-340-1+atezo	n.s	n.s
cRB-340-1 vs cRB-340-1+atezo	n.s	n.s
RB-340-1 vs Conv-HER2+atezo	(-)	n.s
Figure 4H, hCD45% CAR-T cells in tumor	0.25 M dose	0.1 M dose
RB-340-1 vs Conv-HER2	0.0101	0.0003
RB-340-1 vs cRB-340-1	n.s	0.0085
cRB-340-1 vs Conv-HER2	0.0298	n.s
RB-340-1 vs cRB-340-1+atezo	n.s	n.s
cRB-340-1 vs cRB-340-1+atezo	n.s	n.s
RB-340-1 vs Conv-HER2+atezo	(-)	0.0017

## Sheet: Table s4
Supplemental Table s4, P values related to Figure 5
Figure 5B	Day 29
RB-340-1 vs Conv-HER2	0.0005
RB-340-1 vs cRB-340-1	0.0074
cRB-340-1 vs Conv-HER2	0.0282
RB-340-1 vs cRB-340-1+atezo	0.0083
cRB-340-1 vs cRB-340-1+atezo	n.s
RB-340-1 vs Conv-HER2+atezo	<0.0001
Figure 5D and F, Survival	5D, 1 M dose	5F, 3 M dose
RB-340-1 vs Conv-HER2	0.0013	0.0001
RB-340-1 vs cRB-340-1	0.0021	0.0047
cRB-340-1 vs Conv-HER2	n.s	0.0034
RB-340-1 vs cRB-340-1+atezo	n.s	0.0047
cRB-340-1 vs cRB-340-1+atezo	n.s	0.0053
RB-340-1 vs Conv-HER2+atezo	0.0015	n.s
Figure 5G and H	5G, hCD45% CAR-T cells in tumor		5H, PD1% in CAR-T cells
	hCD45%_3M	hCD45%_1M	PD1%_3M	PD1%_1M
RB-340-1 vs Conv-HER2	<0.0001	<0.0001	0.0002	0.0064
RB-340-1 vs cRB-340-1	n.s	0.0118	0.0006	<0.0001
cRB-340-1 vs Conv-HER2	<0.0001	0.0003	n.s	n.s

## Sheet: Table s5
Supplemental Table s5, P values related to Figure 6
Figure 6C and D, survival	Conv-HER2	Conv-HER2 + Atezo	cRB-340-1	cRB-340-1 + Atezo	RB-340-1	RB-340-1ss-2M	RB-340-1ss-1M
Conv-HER2	(-)	0.0134	n.s	0.0003	0.0003	0.0082	0.0102
Conv-HER2 + Atezo	0.0134	(-)	0.0167	0.0447	n.s	n.s	0.0023
cRB-340-1	n.s	0.0167	(-)	<0.0001	0.0004	0.0065	0.1442
cRB-340-1 + Atezo	0.0003	0.0447	<0.0001	(-)	n.s	n.s	<0.0001
RB-340-1	0.0003	n.s	0.0004	n.s	(-)	n.s	<0.0001
RB-340-1ss-2M	0.0082	n.s	0.0065	n.s	n.s	(-)	0.007
RB-340-1ss-1M	0.0102	0.0023	0.1442	<0.0001	<0.0001	0.007	(-)

## Sheet: Table s6
Supplemental Table s6, P values related to Figure 7
Figure 7A, % of CAR-T cells	Conv-HER2	Conv-HER2 + Atezo	cRB-340-1	cRB-340-1 + Atezo	RB-340-1	RB-340-1ss-2M	RB-340-1ss-1M
RB-340-1	0.0006	0.0003	0.0001	n.s	(-)	n.s	<0.0001
RB-340-1ss-2M	0.0053	0.0021	0.0023	n.s	n.s	(-)	0.0008
Figure 7B, PD1% in CAR-T cells	Conv-HER2	Conv-HER2 + Atezo	cRB-340-1	cRB-340-1 + Atezo	RB-340-1	RB-340-1ss-2M
RB-340-1	0.0064	<0.0001	0.0085	0.0001	(-)	n.s
RB-340-1ss-2M	n.s	<0.0001	n.s	0.002	n.s	(-)
Figure 7E, % CAR-T cells after HER2 beads stimulation	cRB-340-1 + Atezo	RB-340-1	RB-340-1ss-2M
cRB-340-1 + Atezo	(-)	0.0165	0.046
RB-340-1	0.0165	(-)	n.s
RB-340-1ss-2M	0.046	n.s	(-)
Figure 7H, % tNGFR+/Q8+	Between with or without HER2 Beads
cRB-340-1 + Atezo	<0.0001
RB-340-1	<0.0001
RB-340-1ss-2M	<0.0001
Figure 7I, HER2+%	NT	Conv-HER2	Conv-HER2 + Atezo	cRB-340-1	cRB-340-1 + Atezo	RB-340-1	RB-340-1ss-2M	RB-340-1ss-1M
NT	(-)	0.0167	n.s	n.s	0.0001	<0.0001	0.0002	0.0326
Conv-HER2	0.0167	(-)	n.s	n.s	0.0397	0.0079	n.s	n.s
Conv-HER2 + Atezo	n.s	n.s	(-)	n.s	n.s	0.0377	n.s	n.s
cRB-340-1	n.s	n.s	n.s	(-)	0.0027	0.0009	0.0044	n.s
cRB-340-1 + Atezo	0.0001	0.0397	n.s	0.0027	(-)	n.s	n.s	n.s
RB-340-1	<0.0001	0.0079	0.0377	0.0009	n.s	(-)	n.s	0.0279
RB-340-1ss-2M	0.0002	n.s	n.s	0.0044	n.s	n.s	(-)	n.s
RB-340-1ss-1M	0.0326	n.s	n.s	n.s	n.s	0.0279	n.s	(-)
